# Supplementary material for: Tropism Profiling of Lentiviral Vector Pseudotypes in Diverse Brain Tumor Models
Source: Pharmaceutics. 2026 Jan 22;18(1):137. doi: 10.3390/pharmaceutics18010137 (PMC12844675; doi:10.3390/pharmaceutics18010137)
Supplement: Supplementary file 1 [file pharmaceutics-18-00137-s001.zip]

Archive with 1 entries (1 files):
- pharmaceutics-4053520-supplementary.pdf
